# Supplementary material for: A translational rat model for ex vivo lung perfusion of pre-injured lungs after brain death
Source: PLoS One. 2021 Dec 2;16(12):e0260705. doi: 10.1371/journal.pone.0260705 (PMC8638921; doi:10.1371/journal.pone.0260705)
Supplement: S1 Dataset — (XLSX) [file pone.0260705.s001.xlsx]

## Sheet: Fig. 4a PIP + Cdyn
PIP (cmH2O)		Cdyn (ml/cmH2O)
Healthy	BD + CS	Healthy	BD + CS
10	14	0.3	0.190909
11	15	0.275	0.183333
10	15	0.328571	0.2
11	14	0.275	0.2
9.6	14	0.318182	0.2
10	14	0.285714	0.2
9.7	13	0.328358	0.22

## Sheet: Fig. 4b Gene-expressions
TNF-a		IL-1b		IL-6		MCP-1		C3
Healthy	BD + CS	Healthy	BD + CS	Healthy	BD + CS	Healthy	BD + CS	Healthy	BD + CS
0.01	0.2	0.02	0.52	0	0.04	0	0.42	0.400896	0.74
0.01	0.16	0.03	0.76	0	0.29	0.01	0.65	0.399393	0.96
0.01	0.12	0.02	0.51	0	0.01	0.01	0.08	0.438845	0.56
0.01	0.1	0.02	0.48	0	0.01	0.01	0.12	0.550385	0.74
0.01	0.07	0.03	0.53	0	0	0.01	0.05	0.665785	0.6
0.01	0.04	0.03	0.34	0	0.01	0.01	0.09	0.659466	0.89
0.01	0.07	0.02	0.3	0	0	0.01	0.06	0.402371	0.85

## Sheet: Fig. 5a Histology
	Inflammation	Septal thickening	Haemorrhage	Edema	Overinflation
Healthy	0.43	1.14	0	0.14	0.14
BD	0.71	2.29	0.14	2.28	0

## Sheet: Fig. 6a PIP
	PIP (cmH2O)
Time (hours)	Healthy + EVLP							BD + EVLP
Baseline	12	16	10	13	19	15	10	17	12	13	15	14	12	11
0.5	14	18	11	15	23	16	15	19	16	15	17	17	15	18
1	14	11	13	17	28	16	15	19	17	18	18	19	16	15
1.5	14	11	14	18	28	16	15	18	17	17	21	20	17	18
2	14	11	14	18	28	17	15	18	17	17	21	20	17	16
2.5	14	13	14	18	29	16	15	18	17	17	21	20	17	17
3	14	14	14	18	29	17	15	19	17	17	21	20	17	16
3.5	14	14	14	18	13	16	15	19	18	19	21	21	17	16
4	14	14	14	18	12	17	15	21	19	22	21	22	26	16
4.5	14	14	14	19	12	17	15	22	20	22	24	26	23	16
5	14	14	14	19	12	18	15	23	21	25	26	28	24	16
5.5	14	14	15	21	13	19	16	24	22	28	27	29	24	16
6	14	14	19	23	14	19	17	21	26	32	28	32	24	16

## Sheet: Fig. 6b Cdyn
	Cdyn (ml/cmH2O)
Time (hours)	Healthy + EVLP							BD + EVLP
Baseline	0.34	0.21	0.52	0.26	0.16	0.23	0.44	0.18	0.3	0.29	0.22	0.23	0.34	0.37
1	0.24	0.4	0.28	0.17	0.09	0.21	0.22	0.16	0.18	0.18	0.17	0.15	0.22	0.22
2	0.24	0.38	0.26	0.16	0.1	0.19	0.22	0.18	0.18	0.2	0.14	0.14	0.2	0.2
3	0.24	0.27	0.26	0.16	0.09	0.19	0.22	0.16	0.18	0.2	0.14	0.14	0.2	0.2
4	0.24	0.27	0.24	0.15	0.33	0.19	0.22	0.14	0.15	0.14	0.14	0.12	0.11	0.2
5	0.26	0.27	0.26	0.14	0.31	0.18	0.22	0.12	0.13	0.12	0.1	0.09	0.13	0.2
6	0.24	0.26	0.16	0.11	0.24	0.16	0.18	0.13	0.1	0.04	0.08	0.07	0.13	0.2

## Sheet: Fig. 6c PF ratio
	P/F ratio
	Healthy + EVLP							BD + EVLP
Baseline	455.25	522.75	533.25	378	339.75	226.5	465.75	453	417.75	426	413.25	465.75	445.5	292.5
6 hours	411.75	326.25	279.75	181.5	220.5	266.25	227.25	188.25	313.5	451.5	462.75	456	374.25	219.75

## Sheet: Fig. 6d Flow
	Flow
Time (hours)	Healthy + EVLP							BD + EVLP
Baseline	14	13	12	4	5	13.5	12	10	10.5	13	10.5	10	14.5	2
0.5	14	16	15.5	7	5.5	15	14	11	11	13	11	12	15.5	3.5
1	13	15.5	14	7	6.5	18	11.5	8	10	11	9.5	7	16.5	3
1.5	14	14.5	13	7	7	15.5	14	8	10	12.5	5.5	7	16.5	2
2	14	13.5	14.5	7	7.5	15	13	9	10	11.5	6	6	16	3.5
2.5	12	13.5	15	7	7	15	13	7	11	10.5	5	6.5	16.5	3.5
3	12	11	15	7	6.5	15.5	13.5	6	11	10	5	6	16.5	3.5
3.5	12	12	15	7.5	8.5	14.5	13.5	5	11	9	4	5	13.5	4
4	12	11	15	7	9	12.5	12.5	5	10	8	3	3.5	11.5	4
4.5	12	10.5	15	7	8.5	10.5	12.5	3.5	8		2.5	3	19.5	4
5	12.5	10.5	12.5	6.5	8.5	9.5	11.5	5	7	7.5	2	3.5	12	3.5
5.5	13	9	10	5.5	8	8.5	11	3	7	6	2	3	14	3.5
6	10.5	8	9	5	7.5	8.5	11	3	5	3.5	1.5	3	12.5	4.5

## Sheet: Fig. 7a Metabolic profile
Glucose consumption		Lactate production
Healthy + EVLP	BD + EVLP	Healthy + EVLP	BD + EVLP
0.1	0.3	0.1	0.5
0.2	0.3	0.2	0.3
0.4	0.5	0.1	0.4
0.3	0.7	0.3	0.9
-0.1	0.7	0	0.6
0.2	0	0.2	0.1
0.2	0.1	0.1	0.3

## Sheet: Fig. 7b Gene-expressions
TNF-a		IL-1b		IL-6		MCP-1		C3
Healthy	BD + CS	Healthy	BD + CS	Healthy	BD + CS	Healthy	BD + CS	Healthy	BD + CS
1.7	2.03	0.57	1.89	1.5	1.75	0.45	2.81	2.85	1.36
2.61	3.79	0.93	2.99	1.47	2.77	1.07	3.01	0.72	1.38
1.78	3.32	0.89	2.67	2.12	2.34	3.19	2.63	0.71	0.98
2.48	6.7	1.24	4.54	3.73	5.61	2.83	5.01	1.62	1.86
1.98	1.99	0.84	2.48	1.4	1.74	2.96	2.27	1.52	1.5
1.48	1.04	0.6	1.33	1.5	1.51	1.17	2.3	1.23	1.31
1.34	4.11	0.73	2.93	1.35	1.13	1.42	1.84	1.5	1.21

## Sheet: Fig. 8 Histology
	Inflammation	Septal thickening	Haemorrhage	Edema	Overinflation
Healthy	0.71	1.43	0	1.14	0.29
BD	3.43	2.43	0.14	2.47	0.14
